# Supplementary material for: Optimizing the Antimicrobial Activity of Sodium Hypochlorite (NaClO) over Exposure Time for the Control of Salmonella spp. In Vitro
Source: Antibiotics (Basel). 2024 Jan 10;13(1):68. doi: 10.3390/antibiotics13010068 (PMC10812646; doi:10.3390/antibiotics13010068)
Supplement: Supplementary file 1 [file antibiotics-13-00068-s001.zip]

Archive with 1 entries (1 files):
- antibiotics-2788523-supplementary.pdf
